# Supplementary material for: Multifunctional Vanadium Nitride-Modified Separator for High-Performance Lithium–Sulfur Batteries
Source: Nanomaterials (Basel). 2024 Apr 10;14(8):656. doi: 10.3390/nano14080656 (PMC11053798; doi:10.3390/nano14080656)
Supplement: Supplementary file 1 [file nanomaterials-14-00656-s001.zip]

Archive with 1 entries (1 files):
- nanomaterials-2935811-supplementary.pdf
